# Supplementary material for: Structural and Dynamic Analyses of Pathogenic Variants in PIK3R1 Reveal a Shared Mechanism Associated among Cancer, Undergrowth, and Overgrowth Syndromes
Source: Life (Basel). 2024 Feb 23;14(3):297. doi: 10.3390/life14030297 (PMC10971029; doi:10.3390/life14030297)
Supplement: Supplementary file 1 [file life-14-00297-s001.zip]

Archive with 3 entries (3 files):
- cached_subset_alpha_carbon_positions.RData
- cached_subset_alpha_carbon_positions_360K.RData
- PIK3R1 cohort molecular modeling - SI.pdf
